# Supplementary material for: Evaluation of time-dependent toxicity and combined effects for a series of mono-halogenated acetonitrile-containing binary mixtures
Source: Toxicol Rep. 2016 Jul 25;3:572–83. doi: 10.1016/j.toxrep.2016.07.003 (PMC5223777; doi:10.1016/j.toxrep.2016.07.003)
Supplement: Transparency Document [file mmc1.zip]

Archive with 7 entries (6 files):
- Dawson - COI Disclosure - Toxicology Reports - June 2016.pdf
- __MACOSX/
- __MACOSX/._Dawson - COI Disclosure - Toxicology Reports - June 2016.pdf
- Gerald Poch - COI Disclosure for Tox. Rep. ms..pdf
- __MACOSX/._Gerald Poch - COI Disclosure for Tox. Rep. ms..pdf
- Guinn - COI Disclosure for Tox. Rep. ms..pdf
- __MACOSX/._Guinn - COI Disclosure for Tox. Rep. ms..pdf
